# Supplementary material for: Dynamic effects of black soldier fly larvae meal on the cecal bacterial microbiota and prevalence of selected antimicrobial resistant determinants in broiler chickens
Source: Anim Microbiome. 2024 Feb 15;6:6. doi: 10.1186/s42523-024-00293-9 (PMC10868003; doi:10.1186/s42523-024-00293-9)
Supplement: Supplementary file 1 — Additional file 1: Supplementary Material 1. Table S1. 16S rRNA gene sequencing output statistics derived from QIIME2-enabled DADA2 plugin; Table S2. Two-factor permutational analysis of variance (PERMANOVA) results for the broiler chicken cecal bacterial community composition; Table S3. Primers and probes used for quantitative PCR in detection of antimicrobial resistance genes. [file 42523_2024_293_MOESM1_ESM.xlsx]

## Sheet: Table S1
Supplemental Table S1. 16S rRNA gene sequencing output statistics derived from QIIME2-enabled DADA2 plugin
Seq sample ID	Sample ID	Sample type	Diet	Sampling Day	Cage number	bird replicate number	Raw read #	Filtered read #	Denoised read #	Merged read #	Non-chimeric read #
2021-16S-0277	14-3-1-T2	chicken cecum	2	14	3	1	129081	86576	85419	81206	74226
2021-16S-0278	14-3-2-T2	chicken cecum	2	14	3	2	80965	51432	50408	48078	46848
2021-16S-0279	14-7-1-T2	chicken cecum	2	14	7	1	163154	107388	105834	101596	98210
2021-16S-0280	ctrl-Buffer-T2	neg ctrl					99	15	7	2	2
2021-16S-0281	14-15-1-T2	chicken cecum	2	14	15	1	105530	70712	69648	66695	64284
2021-16S-0282	14-15-2-T2	chicken cecum	2	14	15	2	150039	100889	99637	95567	91648
2021-16S-0283	14-19-1-T2	chicken cecum	2	14	19	1	138093	92737	91376	87606	83828
2021-16S-0284	14-19-2-T2	chicken cecum	2	14	19	2	16698	10862	10549	9810	9687
2021-16S-0285	14-27-1-T2	chicken cecum	2	14	27	1	152759	101351	99593	94427	89443
2021-16S-0286	14-27-2-T2	chicken cecum	2	14	27	2	144382	94377	92993	89026	84783
2021-16S-0287	14-32-1-T2	chicken cecum	2	14	32	1	144586	95405	93824	89312	84938
2021-16S-0288	blank-blank-T2	pos ctrl					80836	52639	52368	50889	44411
2021-16S-0289	14-39-1-T2	chicken cecum	2	14	39	1	79844	52651	51764	49359	46957
2021-16S-0290	14-39-2-T2	chicken cecum	2	14	39	2	91068	59733	58216	55413	53035
2021-16S-0291	14-44-1-T2	chicken cecum	2	14	44	1	116618	79480	77679	73001	68376
2021-16S-0292	14-44-2-T2	chicken cecum	2	14	44	2	52734	35078	34146	32448	31737
2021-16S-0293	28-3-1-T2	chicken cecum	2	28	3	1	154000	100109	98391	94075	88664
2021-16S-0294	28-3-2-T2	chicken cecum	2	28	3	2	239203	155469	153117	145807	140010
2021-16S-0295	28-7-1-T2	chicken cecum	2	28	7	1	103740	65986	64755	62018	59838
2021-16S-0296	28-7-2-T2	chicken cecum	2	28	7	2	70984	45844	45055	43231	41846
2021-16S-0297	28-15-1-T2	chicken cecum	2	28	15	1	48859	32498	31893	30222	29756
2021-16S-0298	28-15-2-T2	chicken cecum	2	28	15	2	104479	69333	67457	63277	61309
2021-16S-0299	28-19-1-T2	chicken cecum	2	28	19	1	229785	154394	152405	145624	139342
2021-16S-0300	28-19-2-T2	chicken cecum	2	28	19	2	188016	122572	121135	116522	109616
2021-16S-0301	28-27-1-T2	chicken cecum	2	28	27	1	238964	154962	152497	144713	134563
2021-16S-0302	28-27-2-T2	chicken cecum	2	28	27	2	93354	61147	60215	57924	55846
2021-16S-0303	28-32-1-T2	chicken cecum	2	28	32	1	142785	93483	92209	88141	85408
2021-16S-0304	28-32-2-T2	chicken cecum	2	28	32	2	76756	50829	49895	47515	46041
2021-16S-0305	28-39-1-T2	chicken cecum	2	28	39	1	84120	55070	54344	52051	50008
2021-16S-0306	28-39-2-T2	chicken cecum	2	28	39	2	67347	45078	44287	42402	41408
2021-16S-0307	28-44-1-T2	chicken cecum	2	28	44	1	130768	89858	88498	85008	82402
2021-16S-0308	28-44-2-T2	chicken cecum	2	28	44	2	63374	41439	40645	38349	36511
2021-16S-0309	35-3-1-T2	chicken cecum	2	35	3	1	171390	113338	111708	107906	104579
2021-16S-0310	35-3-2-T2	chicken cecum	2	35	3	2	98745	63716	62457	59555	57821
2021-16S-0311	35-7-1-T2	chicken cecum	2	35	7	1	243722	158755	156559	149234	140724
2021-16S-0312	35-7-2-T2	chicken cecum	2	35	7	2	74203	49762	48705	46353	45505
2021-16S-0313	35-15-1-T2	chicken cecum	2	35	15	1	37006	24378	23754	22421	22059
2021-16S-0314	35-15-2-T2	chicken cecum	2	35	15	2	98234	66426	65139	61512	59604
2021-16S-0315	35-19-1-T2	chicken cecum	2	35	19	1	206652	138738	136367	130618	124421
2021-16S-0316	35-19-2-T2	chicken cecum	2	35	19	2	98674	64460	63165	60429	59020
2021-16S-0317	35-27-1-T2	chicken cecum	2	35	27	1	250589	168275	165704	159158	151081
2021-16S-0318	35-27-2-T2	chicken cecum	2	35	27	2	177402	112934	111448	107209	103218
2021-16S-0319	35-32-1-T2	chicken cecum	2	35	32	1	219783	142767	141112	136518	131381
2021-16S-0320	35-32-2-T2	chicken cecum	2	35	32	2	172759	116495	114628	109976	106335
2021-16S-0321	35-39-1-T2	chicken cecum	2	35	39	1	102010	68701	67707	65071	63384
2021-16S-0322	35-39-2-T2	chicken cecum	2	35	39	2	158705	107743	106468	103009	100098
2021-16S-0323	35-44-1-T2	chicken cecum	2	35	44	1	148857	99067	97563	94029	92050
2021-16S-0324	35-44-2-T2	chicken cecum	2	35	44	2	216886	140920	138811	133617	126757
2021-16S-0325	14-5-1-T3	chicken cecum	3	14	5	1	245122	158779	156061	148227	133508
2021-16S-0326	ctrl-buffer-T3-1	neg ctrl					14923	8874	8809	8311	8308
2021-16S-0327	14-9-1-T3	chicken cecum	3	14	9	1	223185	145889	143380	136173	123439
2021-16S-0328	14-9-2-T3	chicken cecum	3	14	9	2	228292	148636	146663	139843	132757
2021-16S-0329	14-17-1-T3	chicken cecum	3	14	17	1	240718	158755	156102	147511	138521
2021-16S-0330	14-17-2-T3	chicken cecum	3	14	17	2	170666	98553	96860	92245	88887
2021-16S-0331	14-21-1-T3	chicken cecum	3	14	21	1	201611	130241	128692	123390	115071
2021-16S-0332	14-21-2-T3	chicken cecum	3	14	21	2	248553	162086	159768	152079	137576
2021-16S-0333	14-25-1-T3	chicken cecum	3	14	25	1	141161	92794	90899	85461	80720
2021-16S-0334	14-25-2-T3	chicken cecum	3	14	25	2	171226	113839	112200	106617	97164
2021-16S-0335	ctrl-buffer-T3-2	neg ctrl					2159	1249	1205	1140	1140
2021-16S-0336	14-36-2-T3	chicken cecum	3	14	36	2	163634	107575	105529	99987	94279
2021-16S-0337	14-37-1-T3	chicken cecum	3	14	37	1	139435	95738	94110	88984	84682
2021-16S-0338	ctrl-Buffer-T3-3	neg ctrl					600	103	60	31	31
2021-16S-0339	14-48-1-T3	chicken cecum	3	14	48	1	134612	88823	86806	81797	77549
2021-16S-0340	blank-blank-T3-1	pos ctrl					147158	93187	92835	90427	75670
2021-16S-0341	28-5-1-T3	chicken cecum	3	28	5	1	68575	44294	43074	40649	39616
2021-16S-0342	28-5-2-T3	chicken cecum	3	28	5	2	155027	102264	100444	95078	91402
2021-16S-0343	28-9-1-T3	chicken cecum	3	28	9	1	200546	134313	132536	126156	120456
2021-16S-0344	28-9-2-T3	chicken cecum	3	28	9	2	129241	87135	85580	81695	75809
2021-16S-0345	28-17-1-T3	chicken cecum	3	28	17	1	153955	104459	102747	97781	93553
2021-16S-0346	28-17-2-T3	chicken cecum	3	28	17	2	237006	155842	153798	146082	139912
2021-16S-0347	28-21-1-T3	chicken cecum	3	28	21	1	117151	76548	75114	71625	69607
2021-16S-0348	28-21-2-T3	chicken cecum	3	28	21	2	114103	73325	72369	68960	65809
2021-16S-0349	28-25-1-T3	chicken cecum	3	28	25	1	162380	103238	101553	96652	91333
2021-16S-0350	28-25-2-T3	chicken cecum	3	28	25	2	99340	62767	61408	58024	55712
2021-16S-0351	28-36-1-T3	chicken cecum	3	28	36	1	245160	160082	157638	149414	139602
2021-16S-0352	28-36-2-T3	chicken cecum	3	28	36	2	135780	86955	85109	80520	76233
2021-16S-0353	28-37-1-T3	chicken cecum	3	28	37	1	187304	121889	119431	112298	105960
2021-16S-0354	blank-blank-T3-2	pos ctrl					121847	72133	71789	69679	58785
2021-16S-0355	28-48-1-T3	chicken cecum	3	28	48	1	198982	129325	126389	118419	110450
2021-16S-0356	28-48-2-T3	chicken cecum	3	28	48	2	172452	110280	108091	102500	98120
2021-16S-0357	35-5-1-T3	chicken cecum	3	35	5	1	102373	63148	61758	58560	56979
2021-16S-0358	35-5-2-T3	chicken cecum	3	35	5	2	137070	88776	87239	82924	79874
2021-16S-0359	35-9-1-T3	chicken cecum	3	35	9	1	192633	129082	127064	120837	116858
2021-16S-0360	35-9-2-T3	chicken cecum	3	35	9	2	163160	107361	105092	98856	93454
2021-16S-0361	35-17-1-T3	chicken cecum	3	35	17	1	197276	131093	128336	120970	114556
2021-16S-0362	35-17-2-T3	chicken cecum	3	35	17	2	222934	140557	137679	130061	121464
2021-16S-0363	35-21-1-T3	chicken cecum	3	35	21	1	139789	91106	88787	83435	79040
2021-16S-0364	35-21-2-T3	chicken cecum	3	35	21	2	276433	176229	173099	164546	155636
2021-16S-0365	35-25-1-T3	chicken cecum	3	35	25	1	51180	33022	32362	30944	30073
2021-16S-0366	35-25-2-T3	chicken cecum	3	35	25	2	175148	114300	112851	108498	103514
2021-16S-0367	35-36-1-T3	chicken cecum	3	35	36	1	200071	134777	132096	124546	119108
2021-16S-0368	35-36-2-T3	chicken cecum	3	35	36	2	226285	145422	142754	134953	128035
2021-16S-0369	35-37-1-T3	chicken cecum	3	35	37	1	133451	89987	88247	83953	80884
2021-16S-0370	35-37-2-T3	chicken cecum	3	35	37	2	270694	170632	168126	158785	150784
2021-16S-0371	35-48-1-T3	chicken cecum	3	35	48	1	262903	168870	166299	157748	149989
2021-16S-0372	35-48-2-T3	chicken cecum	3	35	48	2	226573	145353	143721	139492	134738
2021-16S-0373	14-6-1-T4	chicken cecum	4	14	6	1	189433	122795	120779	115349	109823
2021-16S-0374	14-6-2-T4	chicken cecum	4	14	6	2	145894	94609	93176	89410	87483
2021-16S-0375	14-10-1-T4	chicken cecum	4	14	10	1	197283	130056	127956	122043	118090
2021-16S-0376	14-10-2-T4	chicken cecum	4	14	10	2	99546	66346	65260	62327	60142
2021-16S-0377	14-18-1-T4	chicken cecum	4	14	18	1	108222	72605	71093	67858	66437
2021-16S-0378	14-18-2-T4	chicken cecum	4	14	18	2	122305	76222	74683	70933	68268
2021-16S-0379	14-22-1-T4	chicken cecum	4	14	22	1	173314	114066	112799	109249	105909
2021-16S-0380	14-22-2-T4	chicken cecum	4	14	22	2	103393	66302	65253	62900	61667
2021-16S-0381	14-26-1-T4	chicken cecum	4	14	26	1	196935	126206	123917	118622	115000
2021-16S-0382	14-26-2-T4	chicken cecum	4	14	26	2	130810	85283	83890	80346	77259
2021-16S-0383	14-31-1-T4	chicken cecum	4	14	31	1	107905	63507	62400	59717	58541
2021-16S-0384	ctrl-Buffer-T4	neg ctrl					527	56	23	16	16
2021-16S-0385	14-38-1-T4	chicken cecum	4	14	38	1	41939	15109	14663	13541	13315
2021-16S-0386	14-38-2-T4	chicken cecum	4	14	38	2	158789	98852	97151	93192	89586
2021-16S-0387	14-43-1-T4	chicken cecum	4	14	43	1	125234	81361	79717	76024	73259
2021-16S-0388	14-43-2-T4	chicken cecum	4	14	43	2	123168	77957	76953	74386	73190
2021-16S-0389	28-6-1-T4	chicken cecum	4	28	6	1	109199	70583	69278	65730	64052
2021-16S-0390	28-6-2-T4	chicken cecum	4	28	6	2	122992	77925	76627	73625	72555
2021-16S-0391	28-10-1-T4	chicken cecum	4	28	10	1	118870	77256	76663	74785	74239
2021-16S-0392	28-10-2-T4	chicken cecum	4	28	10	2	118361	77764	76931	74391	72689
2021-16S-0393	28-18-1-T4	chicken cecum	4	28	18	1	143441	94546	92704	88121	85598
2021-16S-0394	28-18-2-T4	chicken cecum	4	28	18	2	155649	94104	92740	89552	87002
2021-16S-0395	28-22-1-T4	chicken cecum	4	28	22	1	130883	85032	83613	80089	78031
2021-16S-0396	28-22-2-T4	chicken cecum	4	28	22	2	211493	136664	134904	129570	126251
2021-16S-0397	28-26-1-T4	chicken cecum	4	28	26	1	113644	70806	69451	66258	64610
2021-16S-0398	28-26-2-T4	chicken cecum	4	28	26	2	128901	83689	82021	78055	76286
2021-16S-0399	28-31-1-T4	chicken cecum	4	28	31	1	125037	83784	82882	79909	76114
2021-16S-0400	28-31-2-T4	chicken cecum	4	28	31	2	68394	44826	43943	41850	41122
2021-16S-0401	28-38-1-T4	chicken cecum	4	28	38	1	103642	70501	69335	65875	64710
2021-16S-0402	28-38-2-T4	chicken cecum	4	28	38	2	135611	84997	83601	80102	77978
2021-16S-0403	28-43-1-T4	chicken cecum	4	28	43	1	114327	75725	74471	71495	69833
2021-16S-0404	28-43-2-T4	chicken cecum	4	28	43	2	131150	83718	82420	78814	76935
2021-16S-0405	35-6-1-T4	chicken cecum	4	35	6	1	160282	103197	101367	96641	92068
2021-16S-0406	35-6-2-T4	chicken cecum	4	35	6	2	101872	63031	61831	59287	57344
2021-16S-0407	35-10-1-T4	chicken cecum	4	35	10	1	202835	135399	133510	127290	122523
2021-16S-0408	35-10-2-T4	chicken cecum	4	35	10	2	148411	97230	95759	91559	88696
2021-16S-0409	35-18-1-T4	chicken cecum	4	35	18	1	209330	140282	137526	128660	121885
2021-16S-0410	35-18-2-T4	chicken cecum	4	35	18	2	142107	89968	87904	82263	79134
2021-16S-0411	35-22-1-T4	chicken cecum	4	35	22	1	212913	136235	133997	127774	121947
2021-16S-0412	35-22-2-T4	chicken cecum	4	35	22	2	160270	92112	90397	86104	84008
2021-16S-0413	35-26-1-T4	chicken cecum	4	35	26	1	158483	102528	100298	94687	91497
2021-16S-0414	35-26-2-T4	chicken cecum	4	35	26	2	176615	113601	112350	108023	104979
2021-16S-0415	35-31-1-T4	chicken cecum	4	35	31	1	202207	133953	131693	125219	120440
2021-16S-0416	35-31-2-T4	chicken cecum	4	35	31	2	266766	175569	172934	164138	157380
2021-16S-0417	35-38-1-T4	chicken cecum	4	35	38	1	94543	62949	62002	59636	57847
2021-16S-0418	35-38-2-T4	chicken cecum	4	35	38	2	187530	117881	116013	110728	106382
2021-16S-0419	35-43-1-T4	chicken cecum	4	35	43	1	246142	162035	159726	152403	145718
2021-16S-0420	35-43-2-T4	chicken cecum	4	35	43	2	107944	69866	68345	64735	62756
2021-16S-0421	14-1-1-T1	chicken cecum	1	14	1	1	166382	111173	109594	105176	101721
2021-16S-0422	14-1-2-T1	chicken cecum	1	14	1	2	203150	132552	130894	126062	117842
2021-16S-0423	14-11-1-T1	chicken cecum	1	14	11	1	152466	100711	99012	95174	92857
2021-16S-0424	14-11-2-T1	chicken cecum	1	14	11	2	136307	90956	89474	85435	82264
2021-16S-0425	14-13-1-T1	chicken cecum	1	14	13	1	128258	84435	83067	79838	76914
2021-16S-0426	14-13-2-T1	chicken cecum	1	14	13	2	77100	51419	50610	48661	47286
2021-16S-0427	14-23-1-T1	chicken cecum	1	14	23	1	143841	97095	95842	92037	88951
2021-16S-0428	14-23-2-T1	chicken cecum	1	14	23	2	127404	83856	82356	78832	75949
2021-16S-0429	14-29-1-T1	chicken cecum	1	14	29	1	151505	100342	99030	96285	93716
2021-16S-0430	14-29-2-T1	chicken cecum	1	14	29	2	88647	56356	55163	52873	51599
2021-16S-0431	14-34-1-T1	chicken cecum	1	14	34	1	165428	111039	109482	106033	102928
2021-16S-0432	ctrl-Buffer-T1	neg ctrl					101	21	2	0	0
2021-16S-0433	14-41-1-T1	chicken cecum	1	14	41	1	65209	43941	43029	41100	40189
2021-16S-0434	14-41-2-T1	chicken cecum	1	14	41	2	64986	42469	41768	40502	39873
2021-16S-0435	14-46-1-T1	chicken cecum	1	14	46	1	110030	75063	73897	70860	67233
2021-16S-0437	28-1-1-T1	chicken cecum	1	28	1	1	149558	98852	97665	94640	92089
2021-16S-0438	28-1-2-T1	chicken cecum	1	28	1	2	64296	41516	40679	38699	37697
2021-16S-0439	28-11-1-T1	chicken cecum	1	28	11	1	80746	53953	53042	50896	49643
2021-16S-0440	28-11-2-T1	chicken cecum	1	28	11	2	57617	37218	36306	34794	34194
2021-16S-0441	28-13-1-T1	chicken cecum	1	28	13	1	101242	67484	66487	64417	63078
2021-16S-0442	28-13-2-T1	chicken cecum	1	28	13	2	68209	46323	45535	43796	42943
2021-16S-0443	28-23-1-T1	chicken cecum	1	28	23	1	46356	31980	31434	30192	29335
2021-16S-0444	28-23-2-T1	chicken cecum	1	28	23	2	51466	34341	33664	32362	31721
2021-16S-0445	28-29-1-T1	chicken cecum	1	28	29	1	112845	75047	73770	70508	68744
2021-16S-0446	28-29-2-T1	chicken cecum	1	28	29	2	70950	46024	45115	43240	42092
2021-16S-0447	28-34-1-T1	chicken cecum	1	28	34	1	119298	80740	79671	76849	74104
2021-16S-0448	28-34-2-T1	chicken cecum	1	28	34	2	39302	26522	25906	24656	24219
2021-16S-0449	28-41-1-T1	chicken cecum	1	28	41	1	54133	36464	35685	33824	32939
2021-16S-0450	28-41-2-T1	chicken cecum	1	28	41	2	97321	65338	64080	61331	59547
2021-16S-0451	28-46-1-T1	chicken cecum	1	28	46	1	91660	63013	61936	59482	58087
2021-16S-0452	28-46-2-T1	chicken cecum	1	28	46	2	119074	81233	80032	76769	72505
2021-16S-0453	35-1-1-T1	chicken cecum	1	35	1	1	112971	75613	74384	71105	68398
2021-16S-0454	35-1-2-T1	chicken cecum	1	35	1	2	100043	65577	64818	62721	60319
2021-16S-0455	35-11-1-T1	chicken cecum	1	35	11	1	161392	106169	104572	99803	95801
2021-16S-0456	35-11-2-T1	chicken cecum	1	35	11	2	91797	61427	60381	57748	55832
2021-16S-0457	35-13-1-T1	chicken cecum	1	35	13	1	84432	56658	55604	53135	50953
2021-16S-0458	35-13-2-T1	chicken cecum	1	35	13	2	60625	40928	40187	38737	38042
2021-16S-0459	35-23-1-T1	chicken cecum	1	35	23	1	46591	31613	30772	28975	28107
2021-16S-0460	35-23-2-T1	chicken cecum	1	35	23	2	40650	26903	26330	25004	24283
2021-16S-0461	35-29-1-T1	chicken cecum	1	35	29	1	88748	59210	58153	55645	53442
2021-16S-0462	35-29-2-T1	chicken cecum	1	35	29	2	132265	85539	83995	80502	78221
2021-16S-0463	35-34-1-T1	chicken cecum	1	35	34	1	166509	111599	109784	104942	100906
2021-16S-0464	35-34-2-T1	chicken cecum	1	35	34	2	64661	43892	42910	40731	39720
2021-16S-0465	35-41-1-T1	chicken cecum	1	35	41	1	74828	50021	48994	46846	45135
2021-16S-0466	35-41-2-T1	chicken cecum	1	35	41	2	112968	76823	75424	72266	70421
2021-16S-0467	35-46-1-T1	chicken cecum	1	35	46	1	117248	80773	79486	76700	74651
2021-16S-0468	35-46-2-T1	chicken cecum	1	35	46	2	139092	93193	92014	88832	83864
2021-16S-0565	14-4-1-T5	chicken cecum	5	14	4	1	116103	74133	72653	69163	67038
2021-16S-0566	blank-blank-T5	pos ctrl					90142	55218	54938	53515	46600
2021-16S-0567	ctrl-Buffer-T5	neg ctrl					537	155	99	77	77
2021-16S-0568	14-8-2-T5	chicken cecum	5	14	8	2	129060	80717	79173	75874	73787
2021-16S-0569	14-16-1-T5	chicken cecum	5	14	16	1	138126	86528	85185	81455	74933
2021-16S-0570	14-16-2-T5	chicken cecum	5	14	16	2	172253	110991	108525	100577	91766
2021-16S-0571	14-20-1-T5	chicken cecum	5	14	20	1	111023	68678	67239	64603	63594
2021-16S-0572	14-20-2-T5	chicken cecum	5	14	20	2	177250	108063	106235	100156	88898
2021-16S-0573	14-28-1-T5	chicken cecum	5	14	28	1	95254	60633	59322	56670	55163
2021-16S-0574	14-28-2-T5	chicken cecum	5	14	28	2	117509	72254	70975	68084	66784
2021-16S-0575	14-33-1-T5	chicken cecum	5	14	33	1	165288	105280	104115	100797	98122
2021-16S-0576	14-33-2-T5	chicken cecum	5	14	33	2	87645	50334	49267	47016	45756
2021-16S-0577	14-40-1-T5	chicken cecum	5	14	40	1	143444	91316	89387	85637	83428
2021-16S-0578	14-40-2-T5	chicken cecum	5	14	40	2	177546	113312	111711	107756	102323
2021-16S-0579	14-45-1-T5	chicken cecum	5	14	45	1	163775	106120	104248	100358	97525
2021-16S-0580	14-45-2-T5	chicken cecum	5	14	45	2	116411	70610	69158	65934	63777
2021-16S-0581	28-4-1-T5	chicken cecum	5	28	4	1	175338	111218	109226	103856	99439
2021-16S-0582	28-4-2-T5	chicken cecum	5	28	4	2	116787	73436	72146	68643	66758
2021-16S-0583	28-8-1-T5	chicken cecum	5	28	8	1	158207	101362	99100	92644	87995
2021-16S-0584	28-8-2-T5	chicken cecum	5	28	8	2	74508	45084	43973	41744	40861
2021-16S-0585	28-16-1-T5	chicken cecum	5	28	16	1	125394	81320	79372	74928	71420
2021-16S-0586	28-16-2-T5	chicken cecum	5	28	16	2	119579	77127	75521	71485	68997
2021-16S-0587	28-20-1-T5	chicken cecum	5	28	20	1	137107	89689	87869	83568	81492
2021-16S-0588	28-20-2-T5	chicken cecum	5	28	20	2	113480	72196	70929	68000	66274
2021-16S-0589	28-28-1-T5	chicken cecum	5	28	28	1	170426	106852	104452	98437	92889
2021-16S-0590	28-28-2-T5	chicken cecum	5	28	28	2	117946	73143	71809	68383	66250
2021-16S-0591	28-33-1-T5	chicken cecum	5	28	33	1	129855	83436	81650	76814	73685
2021-16S-0592	28-33-2-T5	chicken cecum	5	28	33	2	75687	48094	46708	43950	42664
2021-16S-0593	28-40-1-T5	chicken cecum	5	28	40	1	139343	90744	88811	83800	80295
2021-16S-0594	28-40-2-T5	chicken cecum	5	28	40	2	143467	93663	91865	87344	84108
2021-16S-0595	28-45-1-T5	chicken cecum	5	28	45	1	126791	82822	81425	77998	76105
2021-16S-0596	28-45-2-T5	chicken cecum	5	28	45	2	56240	36240	35339	33442	32759
2021-16S-0597	35-4-1-T5	chicken cecum	5	35	4	1	109854	70633	69070	65551	63868
2021-16S-0598	35-4-2-T5	chicken cecum	5	35	4	2	163132	102251	100433	95367	91988
2021-16S-0599	35-8-1-T5	chicken cecum	5	35	8	1	140164	87802	85840	81201	77384
2021-16S-0600	35-8-2-T5	chicken cecum	5	35	8	2	124948	81011	79194	75038	72568
2021-16S-0601	35-16-1-T5	chicken cecum	5	35	16	1	145997	93894	91770	86034	82718
2021-16S-0602	35-16-2-T5	chicken cecum	5	35	16	2	199158	127174	124368	117582	112653
2021-16S-0603	35-20-1-T5	chicken cecum	5	35	20	1	148089	95927	93692	88953	85279
2021-16S-0604	35-20-2-T5	chicken cecum	5	35	20	2	159469	101118	98948	93373	89388
2021-16S-0605	35-28-1-T5	chicken cecum	5	35	28	1	139015	87732	85608	80458	77082
2021-16S-0606	35-28-2-T5	chicken cecum	5	35	28	2	118846	73402	71859	67649	65840
2021-16S-0608	35-33-2-T5	chicken cecum	5	35	33	2	119637	76616	75264	71745	69974
2021-16S-0609	35-40-1-T5	chicken cecum	5	35	40	1	175143	112753	110375	104831	101289
2021-16S-0610	35-40-2-T5	chicken cecum	5	35	40	2	206354	135311	133251	127084	122357
2021-16S-0611	35-45-1-T5	chicken cecum	5	35	45	1	173242	112433	110808	106543	101914
2021-16S-0612	35-45-2-T5	chicken cecum	5	35	45	2	133669	85624	83754	79040	75995
2021-16S-0709	14-2-1-T6	chicken cecum	6	14	2	1	73343	51163	49708	46741	45267
2021-16S-0710	ctrl-Buffer-T6	neg ctrl					323	138	103	94	94
2021-16S-0711	14-12-1-T6	chicken cecum	6	14	12	1	78545	54161	53316	51077	49199
2021-16S-0712	14-12-2-T6	chicken cecum	6	14	12	2	93567	65281	63835	60180	56124
2021-16S-0713	14-14-1-T6	chicken cecum	6	14	14	1	49781	34310	33123	30800	29601
2021-16S-0714	14-14-2-T6	chicken cecum	6	14	14	2	103290	71699	69741	65175	61655
2021-16S-0715	14-24-1-T6	chicken cecum	6	14	24	1	86782	60304	59059	56472	53977
2021-16S-0716	14-24-2-T6	chicken cecum	6	14	24	2	123491	85348	83480	78603	74584
2021-16S-0717	14-30-1-T6	chicken cecum	6	14	30	1	109676	75657	74042	70429	67115
2021-16S-0718	14-30-2-T6	chicken cecum	6	14	30	2	151776	102609	101015	97604	94542
2021-16S-0719	14-35-1-T6	chicken cecum	6	14	35	1	123780	83357	81765	77929	74858
2021-16S-0720	14-35-2-T6	chicken cecum	6	14	35	2	97394	68257	67287	64622	61542
2021-16S-0722	14-42-2-T6	chicken cecum	6	14	42	2	116686	79863	78356	75565	73607
2021-16S-0723	14-47-1-T6	chicken cecum	6	14	47	1	114917	80543	79123	76101	74224
2021-16S-0724	14-47-2-T6	chicken cecum	6	14	47	2	112698	77148	75721	72504	69380
2021-16S-0725	28-2-1-T6	chicken cecum	6	28	2	1	145304	100536	98278	93180	88762
2021-16S-0726	28-2-2-T6	chicken cecum	6	28	2	2	171934	114923	112853	107795	102465
2021-16S-0727	28-12-1-T6	chicken cecum	6	28	12	1	121344	82467	80534	75773	71944
2021-16S-0728	28-12-2-T6	chicken cecum	6	28	12	2	77246	53174	52077	49448	47260
2021-16S-0729	28-14-1-T6	chicken cecum	6	28	14	1	111844	76870	74486	69460	65738
2021-16S-0730	28-14-2-T6	chicken cecum	6	28	14	2	140775	98479	96669	91793	88389
2021-16S-0731	28-24-1-T6	chicken cecum	6	28	24	1	177751	123895	121609	115698	110405
2021-16S-0732	28-24-2-T6	chicken cecum	6	28	24	2	100606	68715	67258	63359	60473
2021-16S-0733	28-30-1-T6	chicken cecum	6	28	30	1	151405	104366	102061	96925	92139
2021-16S-0734	28-30-2-T6	chicken cecum	6	28	30	2	142524	95610	93862	89598	85706
2021-16S-0735	28-35-1-T6	chicken cecum	6	28	35	1	144858	99943	97806	92850	88400
2021-16S-0736	28-35-2-T6	chicken cecum	6	28	35	2	79543	55550	53836	50271	47792
2021-16S-0737	28-42-1-T6	chicken cecum	6	28	42	1	72552	50481	49285	46633	45265
2021-16S-0738	28-42-2-T6	chicken cecum	6	28	42	2	131249	91675	90171	86526	82375
2021-16S-0739	28-47-1-T6	chicken cecum	6	28	47	1	128827	90935	89083	84217	80453
2021-16S-0740	28-47-2-T6	chicken cecum	6	28	47	2	112567	77460	76013	72079	69625
2021-16S-0741	35-2-1-T6	chicken cecum	6	35	2	1	205080	141306	137361	127874	119450
2021-16S-0742	35-2-2-T6	chicken cecum	6	35	2	2	95263	63894	62343	58654	55697
2021-16S-0743	35-12-1-T6	chicken cecum	6	35	12	1	142059	97587	95499	90206	86316
2021-16S-0744	35-12-2-T6	chicken cecum	6	35	12	2	67915	47439	46414	44366	43208
2021-16S-0745	35-14-1-T6	chicken cecum	6	35	14	1	89709	62276	60932	57648	55886
2021-16S-0746	35-14-2-T6	chicken cecum	6	35	14	2	67857	46966	45920	43671	42466
2021-16S-0747	35-24-1-T6	chicken cecum	6	35	24	1	130397	90762	89068	84797	80681
2021-16S-0748	35-24-2-T6	chicken cecum	6	35	24	2	90868	61869	60264	56692	54028
2021-16S-0749	35-30-1-T6	chicken cecum	6	35	30	1	132440	91791	89189	83662	78973
2021-16S-0750	35-30-2-T6	chicken cecum	6	35	30	2	139057	92629	90826	87182	84972
2021-16S-0751	35-35-1-T6	chicken cecum	6	35	35	1	153250	102004	100041	95483	92167
2021-16S-0752	35-35-2-T6	chicken cecum	6	35	35	2	126078	88421	86901	82793	79721
2021-16S-0753	35-42-1-T6	chicken cecum	6	35	42	1	160217	111180	109178	104220	99643
2021-16S-0754	35-42-2-T6	chicken cecum	6	35	42	2	136852	95993	93643	88211	84407
2021-16S-0755	35-47-1-T6	chicken cecum	6	35	47	1	117267	81115	79214	75066	71930
2021-16S-0756	35-47-2-T6	chicken cecum	6	35	47	2	121947	83163	81663	78537	76928
2021-16S-0778	blank-blank-D0	pos ctrl					191490	128096	127637	124822	98152
2021-16S-0847	ctrl-buffer-D0	neg ctrl					675	69	53	45	45

## Sheet: Table S2
Supplemental Table S2. Two-factor permutational analysis of variance (PERMANOVA) result for the broiler cecal microbiota composition.
Source	df	SumOfSqs	R2	Pseudo-F	P	Significnace
Day	2	5.2342	0.23825	47.953	0.001	***
Diet	5	2.2107	0.10062	8.1012	0.001	***
Day:Diet	10	0.7169	0.03263	1.3136	0.061	.
Residual	253	13.8077	0.6285
Total	270	21.9694	1
---
Signif. codes: 0 ‘***’ 0.001 ‘**’ 0.01 ‘*’ 0.05 ‘.’ 0.1 ‘ ’ 1

## Sheet: Table S3
Supplemental Table S3. Primers and probes used for quantitative real-time PCR detection of antibiotic resistance genes.
Target	Sequencea	Primer /Probe (nM)	Annealing temperature (oC); Extension time (sec)	Amplicon size (bp)	Target Gene	Reference
	(5’-3’)
Universal Bacteria
BACT1369F	CGGTGAATACGTTCYCGG	300	59; 40	123	rrnS gene	[1]
PROK1492R	GGWTACCTTGTTACGACTT	300
TM1389F	HEX-CTTGTACACACCGCCCGTC- BHQ1 a	300
int1
Int1-F2	TCGTGCGTCGCCATCACA	400	62; 60	67	Integrase class 1	[2]
Int1-R2	GCTTGTTCTACGGCACGTTTGA	400
sul1
sul1-F	GACTGCAGGCTGGTGGTTAT	200	64; 60	105	Sulfonamide resistant dihydropteroate synthase	[3]
sul1-R	GAAGAACCGCACAATCTCGT	200
strA
strA-F	TATGGTTGTTTGCCATGGTG	400	62; 60	126	aminoglycoside-3″-phosphotransferase	[4]
strA-R	TTCTCTTCGGCGTTAGCAAT	400
strB
strB-F	ATCGCTTTGCAGCTTTGTTT	300	61; 30	143	aminoglycoside-6-phosphotransferase	[4]
strB-R	ATGATGCAGATCGCCATGTA	300
strB-P	HEX-ATGCCTCGGAACTGCGT-BHQ1 a	200
ermB
ermB-F	AAAACTTACCCGCCATACCA	400	65;60	139	ribosomal RNA methyltransferase	[5]
ermB-R	TTTGGCGTGTTTCATTGCTT	400
ermF
ermF-F	TCGTTTTACGGGTCAGCACTT	300	61; 30	182	ribosomal RNA methyltransferase	[5]
ermF-R	CAACCAAAGCTGTGTCGTTT	300
aadA (ant3”)
aadA-F	CAGCGCAATGACATTCTTGC	200	63; 30	294	Aminoglycoside adenylyltransferase	[4]
aadA-R	GTCGGCAGCGACA(C/T)CCTCG	200
aadA-P	HEX-TGGTAGGTCCAGCGGCGGAG-BHQ1 a	300
blaOXA-20
blaOXA20-F	TGATGATTGTCGAAGCCAAA	400	60; 60	101	Oxacillinases blaOXA20 (group II)	[6]
blaOXA20-R	GCCTGTAGGCCACTCTACCC	400
sul2
sul2-F	ATCTGCCAAACTCGTCGTTA	400	62; 60	89	Sulfonamide resistant dihydropteroate synthase	[7]
sul2-R	CAATGTGATCCATGATGTCG	400
tetA
tetA-F	GCTACATCCTGCTTGCCTTC	200	64; 60	210	Tetracycline efflux pump	[8]
tetA-R	CATAGATCGCCGTGAAGAGG	200
mphE
PrFW024	GGTATAAGTGAGCAATTGGAAAC	400	64; 60	128	Macrolide phosphotransferase	[9]
PrFW025	GCTCCATCCTTTGAAGCTAG	400
msrE
PrFW030	CAATGTTATCTCGCCTTGGTG	400	64; 60	127	ATP-binding cassette F protein confers resistance to macrolides	[9]
PrFW031	GTTGGTTCATCCGCTAGAATG	400
bcrR
bcrR-F	GTTACCCTAACATGGAGTCG	200	60; 60	216	Regulator of high-level bacitracin resistance	[10]
bcrR-R	AAACATAACCGCCAACAGAG	200
blaCMY-2
blaCMY-F	GGCAAACAGTGGCAGGGTAT	200	64; 60	86	Beta-lactamase that confers resistance to cephamycins	[11]
blaCMY-R	CTAACGTCATCGGGGATCTGC	200	64; 6
a HEX: 2′,4′,5′,7′-tetrachloro-6-carboxy-4,7-dichlorofluorescein succinimidyl ester; BHQ-1: Black Hole Quencher-1.
References
1. Suzuki MT, Taylor LT, DeLong EF. Quantitative analysis of small-subunit rRNA genes in mixed microbial populations via 5'-nuclease assays. Appl Environ Microbiol. 2000;66(11):4605-14; doi: 10.1128/aem.66.11.4605-4614.2000.
2. Gaze WH, Zhang L, Abdouslam NA, Hawkey PM, Calvo-Bado L, Royle J, et al. Impacts of anthropogenic activity on the ecology of class 1 integrons and integron-associated genes in the environment. ISME J. 2011;5(8):1253-61; doi: 10.1038/ismej.2011.15.
3. Marti R, Tien YC, Murray R, Scott A, Sabourin L, Topp E. Safely coupling livestock and crop production systems: how rapidly do antibiotic resistance genes dissipate in soil following a commercial application of swine or dairy manure? Appl Environ Microbiol. 2014;80(10):3258-65; doi: 10.1128/aem.00231-14.
4. Walsh F, Ingenfeld A, Zampicolli M, Hilber-Bodmer M, Frey JE, Duffy B. Real-time PCR methods for quantitative monitoring of streptomycin and tetracycline resistance genes in agricultural ecosystems. J Microbiol Method. 2011;86(2):150-5; doi: 10.1016/j.mimet.2011.04.011.
5. Knapp CW, Zhang W, Sturm BSM, Graham DW. Differential fate of erythromycin and beta-lactam resistance genes from swine lagoon waste under different aquatic conditions. Environ Pollut. 2010;158(5):1506-12; doi: https://doi.org/10.1016/j.envpol.2009.12.020.
6. Bert F, Branger C, Lambert-Zechovsky N. Identification of PSE and OXA beta-lactamase genes in Pseudomonas aeruginosa using PCR-restriction fragment length polymorphism. J Antimicrob Chemother. 2002;50(1):11-8; doi: 10.1093/jac/dkf069.
7. Wang N, Yang X, Jiao S, Zhang J, Ye B, Gao S. Sulfonamide-resistant bacteria and their resistance genes in soils fertilized with manures from Jiangsu Province, Southeastern China. PLoS One. 2014;9(11):e112626; doi: 10.1371/journal.pone.0112626.
8. Agga GE, Kasumba J, Loughrin JH, Conte ED. Anaerobic digestion of tetracycline spiked livestock manure and poultry litter increased the abundances of antibiotic and heavy metal resistance genes. Front Microbiol. 2020;11; doi: 10.3389/fmicb.2020.614424.
9. González-Plaza JJ, Šimatović A, Milaković M, Bielen A, Wichmann F, Udiković-Kolić N. Functional repertoire of antibiotic resistance genes in antibiotic manufacturing effluents and receiving freshwater sediments. Front Microbiol. 2017;8:2675; doi: 10.3389/fmicb.2017.02675.
10. Thibodeau A, Quessy S, Guévremont E, Houde A, Topp E, Diarra MS, et al. Antibiotic resistance in Escherichia coli and Enterococcus spp. isolates from commercial broiler chickens receiving growth-promoting doses of bacitracin or virginiamycin. Can J Vet Res. 2008;72(2):129-36.
11. Singh P, Pfeifer Y, Mustapha A. Multiplex real-time PCR assay for the detection of extended-spectrum β-lactamase and carbapenemase genes using melting curve analysis. J Microbiol Method. 2016;124:72-8; doi: https://doi.org/10.1016/j.mimet.2016.03.014.
